# Supplementary material for: Optimal timing to assess exercise‐induced oxidative stress: A systematic review and meta‐analysis
Source: Exp Physiol. 2025 Nov 29:10.1113/EP092963. Online ahead of print. doi: 10.1113/EP092963 (PMC13394821; doi:10.1113/EP092963)
Supplement: Supplementary file 2 — Summary of all meta‐analyses and subgroup analyses. [file EPH-9999-0-s001.xlsx]

## Sheet: gsh_post_exercise
Key	Value
Number of studies	k = 32
SMD 95%-CI t p-value
Random effects model (HK) -0.6978 [-0.9560; -0.4396] -5.51 < 0.0001
Prediction interval [-1.8448; 0.4492]
Quantifying heterogeneity (with 95%-CIs):
tau^2 = 0.3004 [0.1233; 0.7082]; tau = 0.5481 [0.3512; 0.8416]
I^2 = 62.9% [45.8%; 74.6%]; H = 1.64 [1.36; 1.99]
Test of heterogeneity:
Q d.f. p-value
83.62 31 < 0.0001
Results for subgroups (random effects model (HK)):
k SMD 95%-CI tau^2 tau
exercise_type = Muscle damaging 5 -0.1999 [-0.7072; 0.3074] 0 0
exercise_type = Non muscle damaging 27 -0.7900 [-1.0781; -0.5019] 0.3240 0.5693
Q I^2
exercise_type = Muscle damaging 3.12 0.0%
exercise_type = Non muscle damaging 74.81 65.2%
Details of meta-analysis methods:
- Inverse variance method
- Restricted maximum-likelihood estimator for tau^2
- Q-Profile method for confidence interval of tau^2 and tau
- Calculation of I^2 based on Q
- Hartung-Knapp adjustment for random effects model (df = 31)
- Prediction interval based on t-distribution (df = 31)

## Sheet: gsh_post_30min
Key	Value
Number of studies	k = 13
SMD 95%-CI t p-value
Random effects model (HK) -0.8110 [-1.1940; -0.4280] -4.61 0.0006
Prediction interval [-1.7608; 0.1389]
Quantifying heterogeneity (with 95%-CIs):
tau^2 = 0.1624 [0.0000; 0.9930]; tau = 0.4030 [0.0000; 0.9965]
I^2 = 47.0% [0.0%; 72.2%]; H = 1.37 [1.00; 1.90]
Test of heterogeneity:
Q d.f. p-value
22.65 12 0.0309
Results for subgroups (random effects model (HK)):
k SMD 95%-CI tau^2 tau
exercise_type = Muscle damaging 3 -0.6635 [-2.5603; 1.2334] 0.3481 0.5900
exercise_type = Non muscle damaging 10 -0.8514 [-1.3025; -0.4002] 0.1597 0.3996
Q I^2
exercise_type = Muscle damaging 4.98 59.8%
exercise_type = Non muscle damaging 17.31 48.0%
Details of meta-analysis methods:
- Inverse variance method
- Restricted maximum-likelihood estimator for tau^2
- Q-Profile method for confidence interval of tau^2 and tau
- Calculation of I^2 based on Q
- Hartung-Knapp adjustment for random effects model (df = 12)
- Prediction interval based on t-distribution (df = 12)

## Sheet: gsh_post_24h
Key	Value
Number of studies	k = 16
SMD 95%-CI t p-value
Random effects model (HK) -0.3858 [-0.8336; 0.0621] -1.84 0.0863
Prediction interval [-1.8847; 1.1132]
Quantifying heterogeneity (with 95%-CIs):
tau^2 = 0.4535 [0.1641; 1.5758]; tau = 0.6735 [0.4051; 1.2553]
I^2 = 68.0% [46.2%; 81.0%]; H = 1.77 [1.36; 2.29]
Test of heterogeneity:
Q d.f. p-value
46.87 15 < 0.0001
Results for subgroups (random effects model (HK)):
k SMD 95%-CI tau^2 tau Q
exercise_type = Muscle damaging 9 -0.5825 [-1.2509; 0.0859] 0.4981 0.7058 26.12
exercise_type = Non muscle damaging 7 -0.1408 [-0.8772; 0.5955] 0.3950 0.6285 17.21
I^2
exercise_type = Muscle damaging 69.4%
exercise_type = Non muscle damaging 65.1%
Details of meta-analysis methods:
- Inverse variance method
- Restricted maximum-likelihood estimator for tau^2
- Q-Profile method for confidence interval of tau^2 and tau
- Calculation of I^2 based on Q
- Hartung-Knapp adjustment for random effects model (df = 15)
- Prediction interval based on t-distribution (df = 15)

## Sheet: gsh_post_48h
Key	Value
Number of studies	k = 13
SMD 95%-CI t p-value
Random effects model (HK) -0.9813 [-1.5002; -0.4623] -4.12 0.0014
Prediction interval [-2.3496; 0.3871]
Quantifying heterogeneity (with 95%-CIs):
tau^2 = 0.3511 [0.1150; 2.3095]; tau = 0.5925 [0.3392; 1.5197]
I^2 = 62.0% [30.6%; 79.2%]; H = 1.62 [1.20; 2.19]
Test of heterogeneity:
Q d.f. p-value
31.58 12 0.0016
Results for subgroups (random effects model (HK)):
k SMD 95%-CI tau^2 tau
exercise_type = Muscle damaging 12 -1.0514 [-1.5953; -0.5076] 0.3447 0.5871
exercise_type = Non muscle damaging 1 -0.1430 [-1.0209; 0.7349] -- --
Q I^2
exercise_type = Muscle damaging 29.08 62.2%
exercise_type = Non muscle damaging 0.00 --
Test for subgroup differences (random effects model (HK)):
Q d.f. p-value
Between groups 3.15 1 0.0758
Details of meta-analysis methods:
- Inverse variance method
- Restricted maximum-likelihood estimator for tau^2
- Q-Profile method for confidence interval of tau^2 and tau
- Calculation of I^2 based on Q
- Hartung-Knapp adjustment for random effects model (df = 12)
- Prediction interval based on t-distribution (df = 12)

## Sheet: carbonyl_post_exercise
Key	Value
Number of studies	k = 40
SMD 95%-CI t p-value
Random effects model (HK) 0.7944 [ 0.5279; 1.0609] 6.03 < 0.0001
Prediction interval [-0.5358; 2.1246]
Quantifying heterogeneity (with 95%-CIs):
tau^2 = 0.4170 [0.2456; 1.0125]; tau = 0.6457 [0.4956; 1.0062]
I^2 = 66.9% [54.1%; 76.2%]; H = 1.74 [1.48; 2.05]
Test of heterogeneity:
Q d.f. p-value
117.99 39 < 0.0001
Results for subgroups (random effects model (HK)):
k SMD 95%-CI tau^2 tau Q
exercise_type = Muscle damaging 13 0.7166 [0.1458; 1.2874] 0.5416 0.7360 37.67
exercise_type = Non muscle damaging 27 0.8352 [0.5198; 1.1506] 0.3920 0.6261 78.89
I^2
exercise_type = Muscle damaging 68.1%
exercise_type = Non muscle damaging 67.0%
Details of meta-analysis methods:
- Inverse variance method
- Restricted maximum-likelihood estimator for tau^2
- Q-Profile method for confidence interval of tau^2 and tau
- Calculation of I^2 based on Q
- Hartung-Knapp adjustment for random effects model (df = 39)
- Prediction interval based on t-distribution (df = 39)

## Sheet: carbonyl_post_30min
Key	Value
Number of studies	k = 16
SMD 95%-CI t p-value
Random effects model (HK) 0.6524 [ 0.3000; 1.0048] 3.95 0.0013
Prediction interval [-0.3998; 1.7047]
Quantifying heterogeneity (with 95%-CIs):
tau^2 = 0.2175 [0.0326; 0.8828]; tau = 0.4664 [0.1807; 0.9396]
I^2 = 53.1% [17.3%; 73.4%]; H = 1.46 [1.10; 1.94]
Test of heterogeneity:
Q d.f. p-value
31.99 15 0.0065
Results for subgroups (random effects model (HK)):
k SMD 95%-CI tau^2 tau Q
exercise_type = Muscle damaging 6 0.7332 [0.2097; 1.2568] 0.1273 0.3568 8.05
exercise_type = Non muscle damaging 10 0.6036 [0.0473; 1.1598] 0.3548 0.5956 23.62
I^2
exercise_type = Muscle damaging 37.9%
exercise_type = Non muscle damaging 61.9%
Details of meta-analysis methods:
- Inverse variance method
- Restricted maximum-likelihood estimator for tau^2
- Q-Profile method for confidence interval of tau^2 and tau
- Calculation of I^2 based on Q
- Hartung-Knapp adjustment for random effects model (df = 15)
- Prediction interval based on t-distribution (df = 15)

## Sheet: carbonyl_post_24h
Key	Value
Number of studies	k = 24
SMD 95%-CI t p-value
Random effects model (HK) 0.6416 [ 0.2413; 1.0419] 3.32 0.0030
Prediction interval [-1.0612; 2.3444]
Quantifying heterogeneity (with 95%-CIs):
tau^2 = 0.6418 [0.3136; 1.6007]; tau = 0.8011 [0.5600; 1.2652]
I^2 = 74.7% [62.3%; 83.0%]; H = 1.99 [1.63; 2.43]
Test of heterogeneity:
Q d.f. p-value
90.91 23 < 0.0001
Results for subgroups (random effects model (HK)):
k SMD 95%-CI tau^2 tau Q
exercise_type = Muscle damaging 18 0.8241 [ 0.3433; 1.3048] 0.6799 0.8246 70.39
exercise_type = Non muscle damaging 6 0.1117 [-0.6409; 0.8644] 0.3007 0.5483 12.56
I^2
exercise_type = Muscle damaging 75.8%
exercise_type = Non muscle damaging 60.2%
Details of meta-analysis methods:
- Inverse variance method
- Restricted maximum-likelihood estimator for tau^2
- Q-Profile method for confidence interval of tau^2 and tau
- Calculation of I^2 based on Q
- Hartung-Knapp adjustment for random effects model (df = 23)
- Prediction interval based on t-distribution (df = 23)

## Sheet: carbonyl_post_48h
Key	Value
Number of studies	k = 27
SMD 95%-CI t p-value
Random effects model (HK) 1.1661 [ 0.7300; 1.6022] 5.50 < 0.0001
Prediction interval [-0.8352; 3.1674]
Quantifying heterogeneity (with 95%-CIs):
tau^2 = 0.9051 [0.4842; 2.0958]; tau = 0.9514 [0.6958; 1.4477]
I^2 = 78.1% [68.6%; 84.7%]; H = 2.14 [1.79; 2.56]
Test of heterogeneity:
Q d.f. p-value
118.82 26 < 0.0001
Results for subgroups (random effects model (HK)):
k SMD 95%-CI tau^2 tau Q
exercise_type = Muscle damaging 21 1.2791 [ 0.8401; 1.7181] 0.6173 0.7857 73.34
exercise_type = Non muscle damaging 6 0.7056 [-0.8433; 2.2546] 1.8837 1.3725 38.88
I^2
exercise_type = Muscle damaging 72.7%
exercise_type = Non muscle damaging 87.1%
Details of meta-analysis methods:
- Inverse variance method
- Restricted maximum-likelihood estimator for tau^2
- Q-Profile method for confidence interval of tau^2 and tau
- Calculation of I^2 based on Q
- Hartung-Knapp adjustment for random effects model (df = 26)
- Prediction interval based on t-distribution (df = 26)

## Sheet: carbonyl_post_72h
Key	Value
Number of studies	k = 10
SMD 95%-CI t p-value
Random effects model (HK) 1.3325 [ 0.5225; 2.1424] 3.72 0.0048
Prediction interval [-1.0472; 3.7121]
Quantifying heterogeneity (with 95%-CIs):
tau^2 = 0.9823 [0.3300; 4.1277]; tau = 0.9911 [0.5745; 2.0317]
I^2 = 79.1% [62.2%; 88.5%]; H = 2.19 [1.63; 2.95]
Test of heterogeneity:
Q d.f. p-value
43.15 9 < 0.0001
Details of meta-analysis methods:
- Inverse variance method
- Restricted maximum-likelihood estimator for tau^2
- Q-Profile method for confidence interval of tau^2 and tau
- Calculation of I^2 based on Q
- Hartung-Knapp adjustment for random effects model (df = 9)
- Prediction interval based on t-distribution (df = 9)

## Sheet: isop_post_exercise
Key	Value
Number of studies	k = 37
SMD 95%-CI t p-value
Random effects model (HK) 1.0140 [ 0.7005; 1.3275] 6.56 < 0.0001
Prediction interval [-0.5173; 2.5453]
Quantifying heterogeneity (with 95%-CIs):
tau^2 = 0.5496 [0.3488; 1.4212]; tau = 0.7413 [0.5906; 1.1921]
I^2 = 71.4% [60.2%; 79.4%]; H = 1.87 [1.58; 2.20]
Test of heterogeneity:
Q d.f. p-value
125.71 36 < 0.0001
Results for subgroups (random effects model (HK)):
k SMD 95%-CI tau^2 tau Q
exercise_type = Muscle damaging 3 1.2332 [-2.9656; 5.4320] 2.4515 1.5657 14.61
exercise_type = Non muscle damaging 34 1.0041 [ 0.6907; 1.3176] 0.4914 0.7010 110.80
I^2
exercise_type = Muscle damaging 86.3%
exercise_type = Non muscle damaging 70.2%
Details of meta-analysis methods:
- Inverse variance method
- Restricted maximum-likelihood estimator for tau^2
- Q-Profile method for confidence interval of tau^2 and tau
- Calculation of I^2 based on Q
- Hartung-Knapp adjustment for random effects model (df = 36)
- Prediction interval based on t-distribution (df = 36)

[truncated: 5 more sheets: isop_post_30min, isop_post_24h, isop_post_48h, tissue_analysis_gsh_post, tissue_analysis_isop_post]
