# Supplementary material for: Optimal timing to assess exercise‐induced oxidative stress: A systematic review and meta‐analysis
Source: Exp Physiol. 2025 Nov 29:10.1113/EP092963. Online ahead of print. doi: 10.1113/EP092963 (PMC13394821; doi:10.1113/EP092963)
Supplement: Supplementary file 3 — Grade analysis. [file EPH-9999-0-s002.xlsx]

## Sheet: GRADE analysis
	Outcome	Summary of findings by GRADE analysis					Starting point	Evaluation components to DOWNGRADE certainty of evidence					Evaluation components to UPGRADE certainty of evidence
No	Biomarker - Time point	Standardized mean difference, 95%CΙ	Number of participants	Certainty of evidence	Comments	Outcome	Methodological design	Risk of bias	Inconsistency of results	Indirectness	Imprecision	Publication bias	Large effect	Dose response	Confounding
1	GSH - Immediately post-exercise	SMD: -0.70, 95%CI: -0.96, -0.44	378	High ⨁⨁⨁⨁	We are very confident that the true effect lies close to that of the estimate of the effect.		89% RCT; 11% Non-RCT High quality	69% high or some concerns risk of bias; 31% low risk of bias. Downgrade one level	We used a random effects model meta-analysis, and we consider >75% heterogeneity as an index of inconsistency. I2=62.9% No downgrade	Almost all included studies had a primary aim very close to the systematic review and meta-analysis aim. Thus, the available evidence is applicable to our research question. No downgrade	The overall sample size is (n=378), which is considered above of a typical RCT sample size for this population. No downgrade	The studies in this meta-analysis do not suffer from important limitations, the evidence is direct and consistent. No publication bias (Egger's test p>0.05). No downgrade	We calculated a SMD = -0.70 Upgrade one level	Some indications exist; however, no clear evidence for a dose response effect. No upgrade	No confounding factors identidied. No upgrade
2	GSH - 30min to 2h post-exercise	SMD: -0.81, 95%CI: -1.19, -0.43	165	High ⨁⨁⨁⨁	We are very confident that the true effect lies close to that of the estimate of the effect.		All but one of the studies RCTs High quality	81% some concerns risk of bias; 19% low risk of bias. Downgrade one level	We used a random effects model meta-analysis, and we consider >75% heterogeneity as an index of inconsistency. I2=47% No downgrade	Almost all included studies had a primary aim very close to the systematic review and meta-analysis aim. Thus, the available evidence is applicable to our research question. No downgrade	The overall sample size is (n=165), which is considered above of a typical RCT sample size for this population. No downgrade	The studies in this meta-analysis do not suffer from important limitations, the evidence is direct and consistent. No publication bias (Egger's test p>0.05). No downgrade	We calculated a SMD = -0.81 Upgrade one level	No clear evidence for a dose response effect. No upgrade	No confounding factors identidied. No upgrade
3	GSH - 48h post-exercise	SMD: -0.98, 95%CI: -1.50, -0.46	232	High ⨁⨁⨁⨁	We are very confident that the true effect lies close to that of the estimate of the effect.		73% RCT; 27% Non-RCT High quality	82% high or some concerns risk of bias; 18% low risk of bias. Downgrade two levels	We used a random effects model meta-analysis, and we consider >75% heterogeneity as an index of inconsistency. I2=62% No downgrade	Almost all included studies had a primary aim very close to the systematic review and meta-analysis aim. Thus, the available evidence is applicable to our research question. No downgrade	The overall sample size is (n=232), which is considered above of a typical RCT sample size for this population. No downgrade	The studies in this meta-analysis do not suffer from important limitations, the evidence is direct and consistent. No publication bias (Egger's test p>0.05). No downgrade	We calculated a SMD = -0.98 Upgrade two levels	No clear evidence for a dose response effect. No upgrade	No confounding factors identidied. No upgrade
4	F2-isoprostanes - Immediately post-exercise	SMD: 1.01, 95%CI: 0.70, 1.33	511	Moderate ⨁⨁⨁◯	We are moderately confident in the effect estimate: The true effect is likely to be close to the estimate of the effect, but there is a possibility that it is different.		73% RCT; 27% Non-RCT High quality	>90% high or some concerns risk of bias; Downgrade two levels	We used a random effects model meta-analysis, and we consider >75% heterogeneity as an index of inconsistency. I2=71.4% No downgrade	Almost all included studies had a primary aim very close to the systematic review and meta-analysis aim. Thus, the available evidence is applicable to our research question. No downgrade	The overall sample size is (n=511), which is considered above of a typical RCT sample size for this population. No downgrade	The studies in this meta-analysis do suffer from publication bias (Egger's test p=0.017). Downgrade one level	We calculated a SMD = 1.01 Upgrade two levels	No clear evidence for a dose response effect. No upgrade	No confounding factors identidied. No upgrade
5	F2-isoprostanes - 30min to 2h post-exercise	SMD: 0.46, 95%CI: 0.23, 0.69	181	Low ⨁⨁◯◯	Our confidence in the effect estimate is limited: The true effect may be substantially different from the estimate of the effect.		77% RCT; 23% Non-RCT High quality	>90% high or some concerns risk of bias; Downgrade two levels	We used a random effects model meta-analysis, and we consider >75% heterogeneity as an index of inconsistency. I2=0% No downgrade	Almost all included studies had a primary aim very close to the systematic review and meta-analysis aim. Thus, the available evidence is applicable to our research question. No downgrade	The overall sample size is (n=181), which is considered above of a typical RCT sample size for this population. No downgrade	The studies in this meta-analysis do not suffer from important limitations, the evidence is direct and consistent. No publication bias (Egger's test p>0.05). No downgrade	We calculated a SMD = 0.46 No upgrade	No clear evidence for a dose response effect. No upgrade	No confounding factors identidied. No upgrade
6	Carbonyls - Immediately post-exercise	SMD: 0.79, 95%CI: 0.53, 0.1.06	528	Low ⨁⨁◯◯	Our confidence in the effect estimate is limited: The true effect may be substantially different from the estimate of the effect.		91% RCT; 9% Non-RCT High quality	>90% high or some concerns risk of bias (mostly some concerns); Downgrade two levels	We used a random effects model meta-analysis, and we consider >75% heterogeneity as an index of inconsistency. I2=66.9% No downgrade	Almost all included studies had a primary aim very close to the systematic review and meta-analysis aim. Thus, the available evidence is applicable to our research question. No downgrade	The overall sample size is (n=528), which is considered above of a typical RCT sample size for this population. No downgrade	The studies in this meta-analysis do suffer from publication bias (Egger's test p=0.031). Downgrade one level	We calculated a SMD = 0.79 Upgrade one level	No clear evidence for a dose response effect. No upgrade	No confounding factors identidied. No upgrade
7	Carbonyls - 30min to 2h post-exercise	SMD: 0.65, 95%CI: 0.30, 1.00	186	Moderate ⨁⨁⨁◯	We are moderately confident in the effect estimate: The true effect is likely to be close to the estimate of the effect, but there is a possibility that it is different.		All but one of the studies RCTs High quality	>90% high or some concerns risk of bias (mostly some concerns); Downgrade two levels	We used a random effects model meta-analysis, and we consider >75% heterogeneity as an index of inconsistency. I2=53.1% No downgrade	Almost all included studies had a primary aim very close to the systematic review and meta-analysis aim. Thus, the available evidence is applicable to our research question. No downgrade	The overall sample size is (n=186), which is considered above of a typical RCT sample size for this population. No downgrade	The studies in this meta-analysis do not suffer from important limitations, the evidence is direct and consistent. No publication bias (Egger's test p>0.05). No downgrade	We calculated a SMD = 0.65 Upgrade one level	No clear evidence for a dose response effect. No upgrade	No confounding factors identidied. No upgrade
8	Carbonyls - 24h post-exercise	SMD: 0.64, 95%CI: 0.24, 1.04	283	Low ⨁⨁◯◯	Our confidence in the effect estimate is limited: The true effect may be substantially different from the estimate of the effect.		All but one of the studies RCTs High quality	>90% high or some concerns risk of bias (mostly some concerns); Downgrade two levels	We used a random effects model meta-analysis, and we consider >75% heterogeneity as an index of inconsistency. I2=74.7%; considerable heterogeneity. No downgrade	Almost all included studies had a primary aim very close to the systematic review and meta-analysis aim. Thus, the available evidence is applicable to our research question. No downgrade	The overall sample size is (n=283), which is considered above of a typical RCT sample size for this population. No downgrade	The studies in this meta-analysis do suffer from publication bias (Egger's test p=0.031). Downgrade one level	We calculated a SMD = 0.64 Upgrade one level	No clear evidence for a dose response effect. No upgrade	No confounding factors identidied. No upgrade
9	Carbonyls - 48h post-exercise	SMD: 1.17, 95%CI: 0.73, 1.60	393	Moderate ⨁⨁⨁◯	We are moderately confident in the effect estimate: The true effect is likely to be close to the estimate of the effect, but there is a possibility that it is different.		88% RCT; 12% Non-RCT High quality	~90% high or some concerns risk of bias (mostly some concerns); Downgrade two levels	We used a random effects model meta-analysis, and we consider >75% heterogeneity as an index of inconsistency. I2=78.1%; considerable heterogeneity. Downgrade one level	Almost all included studies had a primary aim very close to the systematic review and meta-analysis aim. Thus, the available evidence is applicable to our research question. No downgrade	The overall sample size is (n=393), which is considered above of a typical RCT sample size for this population. No downgrade	The studies in this meta-analysis do not suffer from important limitations, the evidence is direct and consistent. No publication bias (Egger's test p>0.05). No downgrade	We calculated a SMD = 1.17 Upgrade two levels	Some indications exist; however, no clear evidence for a dose response effect. No upgrade	No confounding factors identidied. No upgrade
10	Carbonyls - 72h post-exercise	SMD: 1.33, 95%CI: 0.52, 2.14	123	Moderate ⨁⨁⨁◯	We are moderately confident in the effect estimate: The true effect is likely to be close to the estimate of the effect, but there is a possibility that it is different.		All but one of the studies RCTs High quality	>90% high or some concerns risk of bias (mostly some concerns); Downgrade two levels	We used a random effects model meta-analysis, and we consider >75% heterogeneity as an index of inconsistency. I2=79.1%; considerable heterogeneity. Downgrade one level	Almost all included studies had a primary aim very close to the systematic review and meta-analysis aim. Thus, the available evidence is applicable to our research question. No downgrade	The overall sample size is (n=123), which is considered above of a typical RCT sample size for this population. No downgrade	Fewer than 10 studies were available for this time point in total (k=8) - Egger's test not performed No downgrade	We calculated a SMD = 1.33 Upgrade two levels	No clear evidence for a dose response effect. No upgrade	No confounding factors identidied. No upgrade
